# Supplementary material for: Global Reaction Route Mapping of C3H2O: Isomerization Pathways, Dissociation Channels, and Bimolecular Reaction with a Water Molecule
Source: Molecules. 2025 Apr 18;30(8):1829. doi: 10.3390/molecules30081829 (PMC12029752; doi:10.3390/molecules30081829)
Supplement: Supplementary file 1 [file molecules-30-01829-s001.zip]

Archive with 1 entries (1 files):
- molecules-3514175-supplementary.pdf
